# Supplementary material for: New Monoterpenoid Indole Alkaloids from Tabernaemontana crassa Inhibit β-Amyloid42 Production and Phospho-Tau (Thr217)
Source: Int J Mol Sci. 2023 Jan 12;24(2):1487. doi: 10.3390/ijms24021487 (PMC9862887; doi:10.3390/ijms24021487)
Supplement: Supplementary file 1 [file ijms-24-01487-s001.zip]

Archive with 1 entries (1 files):
- ijms-2071443-supplementary.pdf
